# Supplementary material for: Triolein alleviates ischemic stroke brain injury by regulating autophagy and inflammation through the AKT/mTOR signaling pathway
Source: Mol Med. 2024 Dec 6;30:242. doi: 10.1186/s10020-024-00995-5 (PMC11622655; doi:10.1186/s10020-024-00995-5)
Supplement: Supplementary file 1 — Supplementary Material 1 [file 10020_2024_995_MOESM1_ESM.xlsx]

## Sheet: 1
OGD induction time in BV2 and HT22 cell
HT22
Blank	Control	2h	4h	6h	8h	10h
0.277	1.115	0.956	0.863	0.773	0.542	0.446
0.27	1.092	1.094	0.957	0.672	0.632	0.437
0.268	1.203	1.03	0.951	0.797	0.579	0.461
BV2
Blank	Control	2h	4h	6h	8h	10h
0.221	1.326	1.153	1.036	0.906	0.593	0.279
0.231	1.582	1.298	1.06	0.899	0.708	0.324
0.209	1.679	1.353	1.11	0.824	0.533	0.308
