# Supplementary material for: Triolein alleviates ischemic stroke brain injury by regulating autophagy and inflammation through the AKT/mTOR signaling pathway
Source: Mol Med. 2024 Dec 6;30:242. doi: 10.1186/s10020-024-00995-5 (PMC11622655; doi:10.1186/s10020-024-00995-5)
Supplement: Supplementary file 2 — Supplementary Material 2 [file 10020_2024_995_MOESM2_ESM.xls]

## Sheet: Drug toxicity
Triolein toxicity in mice and the optimal drug concentration
1:Detection of drug toxicity
Triolein toxicity in mice and the optimal drug concentration
	Con	1	10	50	100
1day	5	5	5	5	5
2day	5	5	5	5	5
3day	5	5	5	5	5
Triolein concentrations within 1-100 had no significant effect on mouse survival

## Sheet: Optimal drug concentration
Sham	MCAO	MCAO+Vehicle	10	20	40	80
0.865785	111.964	112.647	105.315	75.4134	54.9889	55.0972
1.08791	112.482	113.168	100.066	72.1083	53.8196	67.4506
1.06169	125.328	126.092	93.3042	76.7986	49.8423	78.9411
