# Supplementary material for: Triolein alleviates ischemic stroke brain injury by regulating autophagy and inflammation through the AKT/mTOR signaling pathway
Source: Mol Med. 2024 Dec 6;30:242. doi: 10.1186/s10020-024-00995-5 (PMC11622655; doi:10.1186/s10020-024-00995-5)
Supplement: Supplementary file 4 — Supplementary Material 4 [file 10020_2024_995_MOESM4_ESM.xlsx]

## Sheet: 1
BV2
Blank	Sham	Vehicle	20	40	60	80	100	200
0.196	1.582	1.599	1.231	1.707	1.488	1.513	1.636	1.477
0.188	1.409	1.608	1.8	1.735	1.491	1.587	1.889	1.82
0.2	1.663	1.616	1.634	1.422	1.602	1.784	1.405	1.592
Triolein concentrations in the range of 20 to 200 did not affect the viability of BV2 cells
HT22
Blank	Sham	Vehicle	20	40	60	80	100	200
0.213	1.193	1.425	1.089	1.455	1.303	1.221	1.415	1.329
0.26	1.254	1.209	1.254	1.268	1.275	1.354	1.387	1.301
0.252	1.601	1.4	1.651	1.225	1.3	1.309	1.263	1.187
Triolein concentrations in the range of 20 to 200 did not affect the viability of HT22 cells
