# Supplementary material for: Triolein alleviates ischemic stroke brain injury by regulating autophagy and inflammation through the AKT/mTOR signaling pathway
Source: Mol Med. 2024 Dec 6;30:242. doi: 10.1186/s10020-024-00995-5 (PMC11622655; doi:10.1186/s10020-024-00995-5)
Supplement: Supplementary file 5 — Supplementary Material 5 [file 10020_2024_995_MOESM5_ESM.xlsx]

## Sheet: 1
HT22
Blank	Con	BafA1	O/R	O/R+BafA1
0.242	1.833	1.798	1.221	1.21
0.266	1.75	1.749	1.204	1.198
0.237	1.812	1.856	1.149	1.247
BafA1 had no effect on cell viability
BV2
Blank	Con	BafA1	O/R	O/R+BafA1
0.295	1.892	1.838	1.204	1.248
0.273	1.627	1.793	1.157	1.23
0.262	1.599	1.576	1.2	1.101
BafA1 had no effect on cell viability
