# Supplementary material for: Triolein alleviates ischemic stroke brain injury by regulating autophagy and inflammation through the AKT/mTOR signaling pathway
Source: Mol Med. 2024 Dec 6;30:242. doi: 10.1186/s10020-024-00995-5 (PMC11622655; doi:10.1186/s10020-024-00995-5)
Supplement: Supplementary file 6 — Supplementary Material 6 [file 10020_2024_995_MOESM6_ESM.xlsx]

## Sheet: 1
HT22
Blank	Con	GSK-690693	O/R	O/R+GSK-690693
0.224	1.335	1.362	0.76	0.775
0.306	1.453	1.573	0.817	0.868
0.285	1.268	1.107	0.773	0.805
GSK-690693 had no effect on cell viability
BV2
Blank	Con	GSK-690693	O/R	O/R+GSK-690693
0.25	1.593	1.568	0.887	0.863
0.247	1.592	1.6	0.992	1.066
0.255	1.404	1.561	0.906	0.903
GSK-690693 had no effect on cell viability
